# Supplementary material for: Evaluation of the reduction in perceived and performance fatigability by functional compression tights during squat exercises via electromyography and electroencephalography analysis
Source: PLoS One. 2025 Sep 5;20(9):e0331778. doi: 10.1371/journal.pone.0331778 (PMC12412955; doi:10.1371/journal.pone.0331778)
Supplement: S1 Data — (XLSX) [file pone.0331778.s001.xlsx]

## Sheet: Sheet1
No	Condition	Muscle	RMS_Pre	RMS_Post	RMS_normalization	Mean_Frequency_Pre	Mean_Frequency_Post	MF_normalization
no1	With	RF	0.0104586	0.0103527	98.9876	90.2169	85.7743	95.0756
no1	Without	RF	0.0891845	0.0895965	100.462	90.7138	87.788	96.7747
no2	With	RF	0.0097774	0.0318045	325.286	90.8064	96.4585	106.224
no2	Without	RF	0.136378	0.520497	381.657	83.1192	90.1565	108.466
no3	With	RF	0.142126	0.0459814	32.3526	69.5534	67.9497	97.6943
no3	Without	RF	0.124928	0.533779	427.27	118.465	112.896	95.2989
no4	With	RF	0.0161457	0.0114557	70.9522	90.9294	95.1162	104.604
no4	Without	RF	0.0109762	0.0122591	111.688	92.7097	86.0496	92.8162
no5	With	RF	0.0132148	0.0134526	101.799	111.494	112.159	100.596
no5	Without	RF	0.00675383	0.00827483	122.521	94.9624	90.4418	95.2396
no6	With	RF	0.192714	0.157392	81.6715	74.6713	75.7488	101.443
no6	Without	RF	0.0542306	0.0964996	177.943	88.2632	85.7787	97.1851
no7	With	RF	0.0254192	0.023079	90.7933	105.896	107.574	101.584
no7	Without	RF	0.00903381	0.0464184	513.829	91.9343	82.593	89.8392
no9	With	RF	0.00982538	0.00773157	78.6898	97.4046	91.0675	93.494
no9	Without	RF	0.0102545	0.0889856	867.767	80.7685	114.907	142.267
no10	With	RF	0.0381776	0.00522153	13.6769	62.8694	96.759	153.905
no10	Without	RF	0.00601745	0.00901287	149.779	84.4993	85.8821	101.636
no11	With	RF	0.00615879	0.00554752	90.0748	88.4781	87.9907	99.4491
no11	Without	RF	0.00736006	0.00710569	96.5439	91.9149	87.2019	94.8724
no12	With	RF	0.00569873	0.00733136	128.649	92.5394	81.4035	87.9663
no12	Without	RF	0.763853	0.157754	20.6524	150.083	127.555	84.9897
no13	With	RF	0.00816015	0.00882166	108.107	93.4947	92.7095	99.1602
no13	Without	RF	0.0756905	0.0862553	113.958	79.8161	83.0735	104.081
no14	With	RF	0.0114383	0.016571	144.873	90.7624	77.1093	84.9573
no14	Without	RF	0.0335862	0.0271608	80.8688	117.664	93.8271	79.7415
no15	With	RF	0.00895156	0.00871645	97.3735	87.5079	86.7997	99.1907
no15	Without	RF	0.00772456	0.00972653	125.917	86.5772	78.345	90.4915
no16	With	RF	0.0203243	0.0378763	186.36	88.449	80.2904	90.776
no16	Without	RF	0.0135163	0.0230626	170.627	85.9274	77.4994	90.1917
no17	With	RF	0.00826866	0.010725	129.706	88.9329	84.5953	95.1227
no17	Without	RF	0.00559905	0.00690742	123.368	94.9112	89.8558	94.6735
no18	With	RF	0.0487159	0.0623715	128.031	78.0658	73.4033	94.0275
no18	Without	RF	0.0264251	0.003272	12.3822	80.8377	94.9083	117.406
no19	With	RF	0.00993563	0.013412	134.989	84.2891	78.7081	93.3787
no19	Without	RF	0.12109	0.0379589	31.3478	86.5784	84.7259	97.8604
no20	With	RF	0.0113154	0.00791192	69.922	96.204	87.0736	90.5094
no20	Without	RF	0.0163339	0.00953902	58.4003	89.7201	84.8075	94.5245
no21	With	RF	0.012561	0.0129024	102.718	86.9272	80.0199	92.0539
no21	Without	RF	0.00767415	0.0122762	159.968	88.6504	87.3031	98.4802
no1	With	VL	0.145088	0.129053	88.9479	76.9369	76.1461	98.9722
no1	Without	VL	0.121765	0.0857771	70.4449	78.4728	92.9496	118.448
no2	With	VL	0.0824104	0.0670237	81.3291	72.3061	84.0103	116.187
no2	Without	VL	0.531949	0.781539	146.92	91.1061	83.8529	92.0387
no3	With	VL	0.0966617	0.0902653	93.3827	78.1378	67.2309	86.0416
no3	Without	VL	0.0629426	0.546401	868.094	74.0412	131.328	177.371
no4	With	VL	0.050666	0.0578248	114.129	80.3927	86.5872	107.705
no4	Without	VL	0.159358	0.132099	82.8943	78.3178	98.0337	125.174
no5	With	VL	0.105238	0.104791	99.5755	80.0757	78.9312	98.5708
no5	Without	VL	0.0775976	0.129672	167.109	76.6028	95.3436	124.465
no6	With	VL	0.0221894	0.0319427	143.955	102.762	89.3925	86.9899
no6	Without	VL	0.108086	0.0273022	25.2597	83.8938	67.7208	80.7221
no7	With	VL	0.0788109	0.0621273	78.8308	81.072	77.0146	94.9953
no7	Without	VL	0.0711438	0.122407	172.055	69.1167	77.4147	112.006
no9	With	VL	0.0206571	0.00398073	19.2705	79.2978	86.9812	109.689
no9	Without	VL	0.00656506	0.0113655	173.121	87.9237	97.9949	111.454
no10	With	VL	0.0715941	0.0475974	66.4823	59.7001	62.9363	105.421
no10	Without	VL	0.0730287	0.112219	153.664	57.8709	65.9226	113.913
no11	With	VL	0.00210505	0.00602161	286.056	93.4905	91.6141	97.993
no11	Without	VL	0.102431	0.00536699	5.23962	91.3316	91.0756	99.7197
no12	With	VL	0.110728	0.0597674	53.9768	62.9274	69.2854	110.104
no12	Without	VL	0.96791	0.829676	85.7183	170.464	126.828	74.4013
no13	With	VL	0.0642105	0.0811441	126.372	84.8588	88.3914	104.163
no13	Without	VL	0.00713692	0.0086272	120.881	98.1854	94.0927	95.8316
no14	With	VL	0.0100153	0.00939075	93.7642	68.7976	77.0753	112.032
no14	Without	VL	0.0852542	0.0105556	12.3814	66.9074	85.4412	127.701
no15	With	VL	0.0520079	0.00371442	7.14203	79.3627	90.6782	114.258
no15	Without	VL	0.0884955	0.0647698	73.1899	95.975	84.5179	88.0624
no16	With	VL	0.165838	0.146052	88.0691	75.5257	75.1478	99.4995
no16	Without	VL	0.00980707	0.00983624	100.297	82.2223	81.4657	99.0798
no17	With	VL	0.117455	0.0107444	9.14766	79.0408	84.3416	106.706
no17	Without	VL	0.0101337	0.00404129	39.8795	61.287	96.1046	156.811
no18	With	VL	0.00234576	0.00390735	166.571	93.2139	91.4391	98.096
no18	Without	VL	0.0028767	0.00656963	228.374	92.269	98.2692	106.503
no19	With	VL	0.107048	0.021184	19.7892	76.0954	71.135	93.4815
no19	Without	VL	0.0789122	0.0423109	53.6176	75.5329	81.1872	107.486
no20	With	VL	0.0886268	0.00466703	5.26594	63.6028	92.7985	145.903
no20	Without	VL	0.0579841	0.00490575	8.46051	64.215	91.994	143.259
no21	With	VL	0.153807	0.0251548	16.3548	63.2551	72.2927	114.288
no21	Without	VL	0.185995	0.092556	49.7627	73.7001	69.2362	93.9431
no1	With	VM	0.0068921	0.0120975	175.527	86.828	85.1285	98.0427
no1	Without	VM	0.0751525	0.291542	387.934	88.5762	91.2671	103.038
no2	With	VM	0.00977105	0.025455	260.514	85.9725	111.997	130.271
no2	Without	VM	0.0400873	0.0981229	244.773	86.558	127.884	147.744
no3	With	VM	0.0904709	0.0301186	33.2909	70.7471	65.2622	92.2471
no3	Without	VM	0.741817	0.577203	77.8093	146.147	108.635	74.3325
no4	With	VM	0.0688551	0.0466808	67.7957	76.6008	86.6273	113.089
no4	Without	VM	0.00867728	0.00879395	101.344	84.0896	83.9827	99.8729
no5	With	VM	0.0208236	0.0225967	108.515	91.1456	64.0556	70.2783
no5	Without	VM	0.00567961	0.00798006	140.504	86.6781	86.2979	99.5614
no6	With	VM	0.0189635	0.0141559	74.6482	76.077	75.7718	99.5988
no6	Without	VM	0.0133857	0.0115169	86.039	94.0042	74.0234	78.7447
no7	With	VM	0.0773861	0.101517	131.182	85.4782	78.6212	91.9781
no7	Without	VM	0.00719211	0.0154337	214.592	98.897	72.2109	73.0163
no9	With	VM	0.00499127	0.00534373	107.061	95.165	101.19	106.331
no9	Without	VM	0.00578228	0.00961237	166.238	86.7004	81.0222	93.4507
no10	With	VM	0.0231516	0.00886649	38.2975	67.9607	98.6133	145.103
no10	Without	VM	0.134312	0.0138196	10.2892	87.2062	87.6996	100.566
no11	With	VM	0.00297653	0.0080527	270.54	81.971	82.4237	100.552
no11	Without	VM	0.11226	0.296457	264.081	80.1076	97.07	121.174
no12	With	VM	0.00719613	0.0104358	145.02	78.8508	83.4362	105.815
no12	Without	VM	0.371819	0.0597115	16.0593	151.34	109.607	72.4244
no13	With	VM	0.00656818	0.0088451	134.666	94.3739	95.2947	100.976
no13	Without	VM	0.0103487	0.0162792	157.307	89.2345	91.6549	102.712
no14	With	VM	0.112637	0.11231	99.7097	79.6488	80.8126	101.461
no14	Without	VM	0.00654182	0.00697826	106.672	85.8647	87.1179	101.459
no15	With	VM	0.00598805	0.00921535	153.896	90.6815	70.6676	77.9295
no15	Without	VM	0.00357976	0.0143574	401.071	92.199	64.0262	69.4436
no16	With	VM	0.00723681	0.00936646	129.428	88.6562	80.3812	90.6662
no16	Without	VM	0.00585562	0.0090049	153.782	92.6668	84.6823	91.3836
no17	With	VM	0.00744646	0.0126622	170.043	92.1079	80.1961	87.0676
no17	Without	VM	0.00473878	0.00886706	187.117	98.1979	87.4313	89.0359
no18	With	VM	0.00443805	0.00754566	170.022	92.0107	90.1531	97.9812
no18	Without	VM	0.0022757	0.0166771	732.832	95.3546	91.0749	95.5118
no19	With	VM	0.00583116	0.00567942	97.3977	82.2006	86.5223	105.257
no19	Without	VM	0.0487403	0.0477114	97.889	88.9176	80.8045	90.8757
no20	With	VM	0.00658909	0.0156813	237.989	81.1274	81.637	100.628
no20	Without	VM	0.009105	0.0129521	142.253	83.847	82.3192	98.1779
no21	With	VM	0.0129659	0.00476991	36.7881	76.6544	82.4873	107.609
no21	Without	VM	0.0118966	0.00742687	62.4283	78.5693	92.6467	117.917
no1	With	BF	0.0187605	0.0320263	170.711	88.3829	82.1581	92.9571
no1	Without	BF	0.00858072	0.0125753	146.553	97.3533	94.8353	97.4135
no2	With	BF	0.0435751	0.0570712	130.972	91.0296	94.6757	104.005
no2	Without	BF	0.0948202	0.107035	112.882	102.879	128.965	125.356
no3	With	BF	0.0112629	0.0318762	283.018	84.6911	77.5534	91.5721
no3	Without	BF	0.845182	0.546942	64.7129	133.462	112.767	84.4937
no4	With	BF	0.0111025	0.0159165	143.359	85.8685	82.8604	96.4968
no4	Without	BF	0.139061	0.0219918	15.8145	111.364	84.1562	75.5684
no5	With	BF	0.00750667	0.0135913	181.057	97.5049	86.9062	89.1301
no5	Without	BF	0.101552	0.0178859	17.6125	85.6119	84.9314	99.2051
no6	With	BF	0.0277018	0.0126847	45.7901	89.7508	82.9627	92.4367
no6	Without	BF	0.0160284	0.0290481	181.229	79.9721	73.2375	91.5788
no7	With	BF	0.0740384	0.0204808	27.6624	85.0964	111.095	130.552
no7	Without	BF	0.0683313	0.0872055	127.622	86.0571	92.9962	108.063
no9	With	BF	0.00878811	0.00873638	99.4113	88.4011	90.4437	102.311
no9	Without	BF	0.0885184	0.0397149	44.8663	87.7498	75.8892	86.4836
no10	With	BF	0.0140727	0.0211897	150.573	103.37	92.1092	89.1062
no10	Without	BF	0.0147069	0.123078	836.87	76.1857	91.6238	120.264
no11	With	BF	0.00811006	0.026398	325.497	76.4805	83.192	108.775
no11	Without	BF	0.059309	0.0259376	43.7329	89.1436	80.7237	90.5547
no12	With	BF	0.00776659	0.0319177	410.961	78.7242	76.5752	97.2702
no12	Without	BF	0.608684	0.475522	78.123	107.548	138.966	129.212
no13	With	BF	0.0132097	0.0193553	146.524	92.3281	93.2184	100.964
no13	Without	BF	0.00706894	0.00727347	102.893	95.9861	94.4853	98.4365
no14	With	BF	0.00869564	0.0397802	457.473	74.8727	74.8262	99.9379
no14	Without	BF	0.00499482	0.014711	294.525	79.4617	74.9449	94.3158
no15	With	BF	0.059045	0.0656714	111.223	79.3521	88.7376	111.828
no15	Without	BF	0.0178597	0.0372565	208.606	79.1745	66.7407	84.2957
no16	With	BF	0.0136198	0.0218099	160.134	82.1482	75.09	91.408
no16	Without	BF	0.0129999	0.0194608	149.7	71.175	73.5281	103.306
no17	With	BF	0.0062244	0.0337646	542.455	88.1787	82.8086	93.91
no17	Without	BF	0.00532603	0.0146158	274.422	77.9054	85.723	110.035
no18	With	BF	0.00345999	0.00345297	99.7971	101.431	94.2797	92.9496
no18	Without	BF	0.00388975	0.00504441	129.685	93.2543	87.0685	93.3667
no19	With	BF	0.00763866	0.0178219	233.312	78.0338	81.0383	103.85
no19	Without	BF	0.105061	0.0348121	33.1351	78.0316	82.8371	106.158
no20	With	BF	0.00533529	0.032726	613.388	71.7975	79.7401	111.062
no20	Without	BF	0.00958944	0.0220724	230.174	72.1476	76.9538	106.662
no21	With	BF	0.0140913	0.00907151	64.3766	78.3238	77.7047	99.2096
no21	Without	BF	0.0150956	0.00896287	59.3741	77.6829	81.2043	104.533
no1	With	ST	0.0607251	0.0692041	113.963	89.113	81.6379	91.6117
no1	Without	ST	0.00208306	0.0327641	1572.88	53.8792	91.654	170.11
no2	With	ST	0.0486326	0.0426052	87.6064	83.3015	80.7862	96.9806
no2	Without	ST	0.167934	0.0296431	17.6517	79.918	80.7321	101.019
no3	With	ST	0.102785	0.083107	80.855	88.4666	81.1468	91.7259
no3	Without	ST	0.0698598	0.195842	280.336	88.7052	76.8887	86.679
no4	With	ST	0.0104488	0.0168287	161.058	90.8098	88.0808	96.9949
no4	Without	ST	0.0220007	0.0296308	134.681	95.375	92.8704	97.374
no5	With	ST	0.042598	0.0399101	93.6899	86.8267	89.0015	102.505
no5	Without	ST	0.126565	0.0869717	68.7169	81.3858	80.2089	98.554
no6	With	ST	0.00245696	0.00115253	46.909	71.097	107.209	150.792
no6	Without	ST	0.0308743	0.042192	136.657	95.0548	84.4946	88.8904
no7	With	ST	0.0170236	0.0824438	484.291	90.8914	85.1464	93.6793
no7	Without	ST	0.082594	0.0413031	50.0075	88.9728	85.3649	95.9449
no9	With	ST	0.0351186	0.0379762	108.137	88.5128	88.9349	100.477
no9	Without	ST	0.0791837	0.0539852	68.1772	88.9086	87.4007	98.3041
no10	With	ST	0.0840579	0.0770407	91.6519	80.4702	78.0951	97.0485
no10	Without	ST	0.0818542	0.155651	190.157	81.7044	84.8285	103.824
no11	With	ST	0.0383924	0.0365357	95.164	81.3906	85.4013	104.928
no11	Without	ST	0.0658851	0.0601758	91.3345	86.0456	87.0923	101.216
no12	With	ST	0.149375	0.144391	96.6635	81.4266	77.6143	95.3181
no12	Without	ST	0.112586	0.207698	184.479	80.281	75.4116	93.9345
no13	With	ST	0.0723864	0.111637	154.223	91.694	93.8697	102.373
no13	Without	ST	0.169654	0.123148	72.5878	79.2904	92.3412	116.459
no14	With	ST	0.0753609	0.0956509	126.924	86.8614	78.4822	90.3533
no14	Without	ST	0.0873884	0.136923	156.683	87.2942	77.207	88.4446
no15	With	ST	0.0385068	0.0466794	121.224	91.479	87.4637	95.6107
no15	Without	ST	0.0513058	0.0488893	95.29	96.2562	86.0837	89.4318
no16	With	ST	0.0303441	0.0781128	257.424	86.5951	84.0448	97.0549
no16	Without	ST	0.0349067	0.0472725	135.425	82.9437	85.5306	103.119
no17	With	ST	0.0865405	0.0855647	98.8724	89.6857	88.0028	98.1236
no17	Without	ST	0.282514	0.0346623	12.2692	81.9451	89.0126	108.625
no18	With	ST	0.114697	0.0654665	57.078	78.0333	86.8147	111.253
no18	Without	ST	0.0535284	0.0456701	85.3195	77.3417	87.6292	113.301
no19	With	ST	0.0739034	0.0912637	123.491	85.7547	87.4792	102.011
no19	Without	ST	0.0779897	0.0991868	127.179	86.7942	88.6309	102.116
no20	With	ST	0.0452302	0.0649505	143.6	86.285	80.4507	93.2384
no20	Without	ST	0.0292999	0.044923	153.321	89.3501	83.838	93.8309
no21	With	ST	0.0579121	0.117489	202.874	84.9131	86.3014	101.635
no21	Without	ST	0.085967	0.12536	145.824	79.916	87.7058	109.748
