# Supplementary material for: Evaluation of the reduction in perceived and performance fatigability by functional compression tights during squat exercises via electromyography and electroencephalography analysis
Source: PLoS One. 2025 Sep 5;20(9):e0331778. doi: 10.1371/journal.pone.0331778 (PMC12412955; doi:10.1371/journal.pone.0331778)
Supplement: S2 Data — (XLSX) [file pone.0331778.s002.xlsx]

## Sheet: EEG_toukeiyou
No	Condition	Channel	Phase	AlphaBeta	Alpha	Beta	ThetaBeta	Theta
1	With	Fp1	Post	1.04832	15.1214	14.4243	1.07726	15.5387
1	With	Fp1	Pre	1.14276	6.9086	6.04554	1.35755	8.2071
1	Without	Fp1	Post	1.21586	8.9956	7.39852	1.57486	11.6517
1	Without	Fp1	Pre	1.18233	6.0111	5.08413	1.41847	7.2117
2	With	Fp1	Post	1.3364	5.56279	4.16251	1.62598	6.76816
2	With	Fp1	Pre	1.57757	4.06442	2.57637	2.29277	5.90703
2	Without	Fp1	Post	1.12851	10.2315	9.06645	1.26325	11.4532
2	Without	Fp1	Pre	1.51973	6.0801	4.00079	2.03372	8.1365
3	With	Fp1	Post	1.51828	4.22026	2.77962	2.10504	5.85121
3	With	Fp1	Pre	1.28879	3.4843	2.70354	1.91885	5.18769
3	Without	Fp1	Post	0.899653	6.39833	7.11199	1.00717	7.16297
3	Without	Fp1	Pre	1.57793	4.84142	3.06822	2.11711	6.49576
4	With	Fp1	Post	1.38484	4.04616	2.92176	1.82341	5.32755
4	With	Fp1	Pre	1.46167	2.92785	2.00308	2.36678	4.74085
4	Without	Fp1	Post	1.17967	3.63101	3.07799	1.49073	4.58847
4	Without	Fp1	Pre	1.10887	1.82505	1.64588	2.01827	3.32182
5	With	Fp1	Post	1.42276	4.32217	3.03788	2.00819	6.10063
5	With	Fp1	Pre	1.53856	3.44048	2.23617	2.36827	5.29587
5	Without	Fp1	Post	1.62087	4.19155	2.58599	2.12671	5.49966
5	Without	Fp1	Pre	1.65091	3.35607	2.03286	2.26323	4.60083
6	With	Fp1	Post	1.34347	3.46687	2.58054	2.20496	5.68999
6	With	Fp1	Pre	1.48297	3.34851	2.25798	2.38977	5.39605
6	Without	Fp1	Post	1.09472	4.8366	4.41813	1.51918	6.71194
6	Without	Fp1	Pre	1.52244	3.96585	2.60494	2.27785	5.93364
7	With	Fp1	Post	0.874214	3.30714	3.78298	1.18915	4.49855
7	With	Fp1	Pre	1.60348	3.08469	1.92375	1.49551	2.87698
7	Without	Fp1	Post	1.20404	9.89388	8.2172	1.21572	9.9898
7	Without	Fp1	Pre	1.55471	3.30061	2.12298	2.04866	4.34926
8	With	Fp1	Post	1.51534	4.36771	2.88233	1.89735	5.46878
8	With	Fp1	Pre	1.61418	3.90197	2.4173	1.99561	4.82399
8	Without	Fp1	Post	1.50047	4.53929	3.02524	1.97591	5.9776
8	Without	Fp1	Pre	1.70046	3.54184	2.08288	2.51212	5.23244
10	With	Fp1	Post	1.30802	3.88873	2.97298	1.79608	5.33972
10	With	Fp1	Pre	1.26875	3.95127	3.11429	1.7616	5.48614
10	Without	Fp1	Post	1.17475	4.32184	3.67894	1.65569	6.09118
10	Without	Fp1	Pre	1.31946	4.39547	3.33127	1.81825	6.05707
11	With	Fp1	Post	1.18355	3.10358	2.62227	1.9049	4.99515
11	With	Fp1	Pre	1.25242	3.56467	2.84621	2.03118	5.78117
11	Without	Fp1	Post	1.44999	3.99956	2.75833	2.29773	6.3379
11	Without	Fp1	Pre	1.0833	3.7738	3.48363	1.5549	5.41668
12	With	Fp1	Post	1.47582	6.03664	4.09036	1.612	6.59369
12	With	Fp1	Pre	1.37319	3.09431	2.25336	2.24423	5.05706
12	Without	Fp1	Post	1.31629	6.37695	4.84465	1.53881	7.455
12	Without	Fp1	Pre	1.89045	1.62049	0.857198	3.79999	3.25734
13	With	Fp1	Post	1.21534	2.94398	2.42234	1.62681	3.94069
13	With	Fp1	Pre	2.03815	0.984229	0.482902	4.20033	2.02835
13	Without	Fp1	Post	1.65834	3.13992	1.89341	2.5607	4.84846
13	Without	Fp1	Pre	2.56809	1.61223	0.627794	4.97971	3.12623
14	With	Fp1	Post	1.03755	9.66957	9.31963	1.1391	10.616
14	With	Fp1	Pre	1.46396	4.33373	2.96028	1.97321	5.84126
14	Without	Fp1	Post	1.15911	8.18459	7.0611	1.59767	11.2813
14	Without	Fp1	Pre	1.83653	4.54347	2.47394	2.42799	6.0067
15	With	Fp1	Post	1.53203	4.62251	3.01724	2.05086	6.18792
15	With	Fp1	Pre	1.60962	4.26831	2.65176	1.96486	5.21034
15	Without	Fp1	Post	1.42388	5.42631	3.81094	1.65823	6.31941
15	Without	Fp1	Pre	1.38605	5.53878	3.99609	1.75244	7.0029
16	With	Fp1	Post	1.19023	8.19867	6.88833	1.35166	9.31072
16	With	Fp1	Pre	2.04571	4.50909	2.20416	2.83581	6.25059
16	Without	Fp1	Post	1.44163	5.81664	4.03477	1.5868	6.40237
16	Without	Fp1	Pre	1.70441	3.45972	2.02987	2.63405	5.34678
17	With	Fp1	Post	1.08759	4.72017	4.34003	1.52631	6.62424
17	With	Fp1	Pre	1.03175	2.68687	2.60419	1.52492	3.97118
17	Without	Fp1	Post	1.20264	2.99271	2.48845	1.48723	3.7009
17	Without	Fp1	Pre	1.40378	3.27765	2.33487	2.01692	4.70925
18	With	Fp1	Post	1.51473	5.34443	3.5283	1.89385	6.68208
18	With	Fp1	Pre	1.977	4.27556	2.16265	2.74197	5.92994
18	Without	Fp1	Post	1.52628	5.22973	3.42645	2.02475	6.9377
18	Without	Fp1	Pre	1.62133	4.16063	2.56618	2.2377	5.74236
19	With	Fp1	Post	1.68405	4.96152	2.94618	2.13503	6.29019
19	With	Fp1	Pre	1.56043	4.24932	2.72318	1.94325	5.29181
19	Without	Fp1	Post	1.42442	5.6354	3.95629	1.64749	6.51793
19	Without	Fp1	Pre	2.00112	3.95364	1.97572	2.8286	5.58851
20	With	Fp1	Post	1.5112	3.95279	2.61566	2.06138	5.39186
20	With	Fp1	Pre	1.25309	3.82654	3.05368	1.81148	5.53167
20	Without	Fp1	Post	1.35021	5.01561	3.71467	1.66795	6.19589
20	Without	Fp1	Pre	1.14787	3.10759	2.70726	1.73472	4.69634
21	With	Fp1	Post	1.51484	3.63675	2.40075	2.25483	5.4133
21	With	Fp1	Pre	1.06105	2.17816	2.05283	1.83973	3.77666
21	Without	Fp1	Post	1.17971	6.25345	5.30085	1.31145	6.95179
21	Without	Fp1	Pre	1.83512	3.69373	2.0128	2.87962	5.79611
1	With	Fp2	Post	1.06979	11.6193	10.8613	1.07776	11.7059
1	With	Fp2	Pre	1.11951	4.92637	4.40049	1.32348	5.82394
1	Without	Fp2	Post	1.14364	6.54782	5.72543	1.34684	7.71122
1	Without	Fp2	Pre	1.13127	5.55245	4.90814	1.29839	6.37266
2	With	Fp2	Post	1.37702	5.42943	3.94288	1.82908	7.21185
2	With	Fp2	Pre	1.43239	3.8837	2.71134	2.07955	5.63837
2	Without	Fp2	Post	1.17725	6.99253	5.93973	1.38643	8.23503
2	Without	Fp2	Pre	1.23422	4.06782	3.29587	1.88376	6.20863
3	With	Fp2	Post	1.39713	7.13264	5.1052	1.54155	7.86992
3	With	Fp2	Pre	1.13369	3.63036	3.20225	1.79282	5.74104
3	Without	Fp2	Post	1.02618	6.83145	6.65717	1.1581	7.70966
3	Without	Fp2	Pre	1.21508	2.95096	2.42861	1.65489	4.01909
4	With	Fp2	Post	1.51347	4.21023	2.78184	1.87544	5.21716
4	With	Fp2	Pre	1.3809	2.70748	1.96066	2.20988	4.33284
4	Without	Fp2	Post	1.06375	2.60627	2.45007	1.37337	3.36486
4	Without	Fp2	Pre	0.761923	1.62713	2.13556	1.25291	2.67567
5	With	Fp2	Post	1.09093	5.13359	4.70571	1.31691	6.19701
5	With	Fp2	Pre	1.34988	3.45179	2.55712	1.84046	4.70626
5	Without	Fp2	Post	1.49354	4.30702	2.88376	1.98113	5.7131
5	Without	Fp2	Pre	1.36861	3.63348	2.65487	1.99599	5.29908
6	With	Fp2	Post	1.34855	3.34687	2.48184	2.01217	4.99388
6	With	Fp2	Pre	1.36823	3.16873	2.31593	2.18849	5.06839
6	Without	Fp2	Post	1.1726	4.84665	4.13324	1.42293	5.88132
6	Without	Fp2	Pre	1.4239	3.61124	2.53616	2.24998	5.70631
7	With	Fp2	Post	0.997694	2.94845	2.95526	1.38014	4.07867
7	With	Fp2	Pre	1.49287	3.4595	2.31734	1.49275	3.45921
7	Without	Fp2	Post	1.2677	7.13601	5.62911	1.39911	7.87572
7	Without	Fp2	Pre	1.43153	3.29934	2.30476	1.93131	4.4512
8	With	Fp2	Post	1.39174	3.93646	2.82845	1.89333	5.35518
8	With	Fp2	Pre	1.42344	3.84838	2.70358	1.76919	4.78314
8	Without	Fp2	Post	1.42453	3.97644	2.7914	1.90721	5.32379
8	Without	Fp2	Pre	1.12226	3.06643	2.73237	1.69964	4.64403
10	With	Fp2	Post	1.13474	4.34132	3.82584	1.41183	5.40143
10	With	Fp2	Pre	1.43214	3.78123	2.64027	2.02147	5.33721
10	Without	Fp2	Post	1.29688	4.49751	3.46795	1.63064	5.65499
10	Without	Fp2	Pre	1.44323	2.01429	1.39569	2.86913	4.00441
11	With	Fp2	Post	1.06897	3.79993	3.55477	1.28394	4.56411
11	With	Fp2	Pre	1.54638	2.99539	1.93703	2.54776	4.93508
11	Without	Fp2	Post	1.48118	4.11216	2.77627	2.06491	5.73275
11	Without	Fp2	Pre	1.05569	3.67634	3.4824	1.59724	5.56225
12	With	Fp2	Post	1.08849	6.33187	5.81714	1.1874	6.90727
12	With	Fp2	Pre	1.07165	3.61566	3.37392	1.5485	5.22452
12	Without	Fp2	Post	1.74714	4.77748	2.73446	2.32016	6.34439
12	Without	Fp2	Pre	1.16676	2.79097	2.39207	1.35587	3.24334
13	With	Fp2	Post	1.47619	2.45123	1.66051	1.83493	3.04692
13	With	Fp2	Pre	2.07259	1.02285	0.493513	4.35132	2.14743
13	Without	Fp2	Post	1.51857	3.01228	1.98363	2.05966	4.08559
13	Without	Fp2	Pre	1.63375	1.83789	1.12496	3.0091	3.38511
14	With	Fp2	Post	1.12373	6.97198	6.20432	1.34081	8.31881
14	With	Fp2	Pre	1.53506	4.49587	2.92879	1.99439	5.84116
14	Without	Fp2	Post	1.09006	8.08362	7.41577	1.22181	9.06067
14	Without	Fp2	Pre	1.75688	4.89714	2.78741	2.28791	6.37736
15	With	Fp2	Post	1.40694	4.15812	2.95544	1.89962	5.61421
15	With	Fp2	Pre	1.51295	3.87914	2.56395	1.84579	4.73252
15	Without	Fp2	Post	1.37657	6.46155	4.69396	1.55047	7.27785
15	Without	Fp2	Pre	1.18911	8.20741	6.90216	1.3883	9.58229
16	With	Fp2	Post	1.18086	10.8838	9.21682	1.14484	10.5517
16	With	Fp2	Pre	1.68792	6.3881	3.7846	2.20709	8.35295
16	Without	Fp2	Post	1.35127	6.06959	4.49177	1.66384	7.4736
16	Without	Fp2	Pre	1.69955	3.62433	2.13252	2.54651	5.43047
17	With	Fp2	Post	1.07733	5.86701	5.44588	1.13603	6.18668
17	With	Fp2	Pre	0.854463	2.61523	3.06067	1.27062	3.88895
17	Without	Fp2	Post	1.01867	3.40162	3.33927	1.52784	5.10187
17	Without	Fp2	Pre	1.20607	3.15889	2.61916	1.77991	4.66186
18	With	Fp2	Post	1.7221	5.16571	2.99966	2.15338	6.45941
18	With	Fp2	Pre	2.31892	3.96378	1.70933	3.07594	5.25778
18	Without	Fp2	Post	1.69989	4.24975	2.50001	1.80172	4.5043
18	Without	Fp2	Pre	1.68474	3.38557	2.00955	2.4391	4.90151
19	With	Fp2	Post	1.69271	4.94496	2.92132	1.93729	5.65944
19	With	Fp2	Pre	1.99337	3.88324	1.94807	2.52694	4.92266
19	Without	Fp2	Post	1.37942	5.72965	4.15365	1.5697	6.52
19	Without	Fp2	Pre	1.97234	4.15436	2.10631	2.65799	5.59856
20	With	Fp2	Post	1.58543	3.88016	2.44738	2.19279	5.36659
20	With	Fp2	Pre	1.00439	3.24232	3.22816	1.54343	4.98244
20	Without	Fp2	Post	1.18162	3.76059	3.18256	1.66844	5.30992
20	Without	Fp2	Pre	1.10108	2.93368	2.66436	1.75354	4.67207
21	With	Fp2	Post	1.56628	4.24308	2.70902	1.83028	4.95827
21	With	Fp2	Pre	1.05395	2.67521	2.53828	1.60587	4.07616
21	Without	Fp2	Post	1.26756	8.39502	6.62297	1.31383	8.70143
21	Without	Fp2	Pre	0.937426	2.52543	2.694	1.58092	4.25899
1	With	Fz	Post	1.08373	10.8216	9.98548	1.15148	11.4981
1	With	Fz	Pre	1.34078	4.70716	3.51076	1.47513	5.17881
1	Without	Fz	Post	1.51337	5.97253	3.9465	2.11076	8.33009
1	Without	Fz	Pre	1.51456	5.30564	3.50308	1.4004	4.90572
2	With	Fz	Post	1.287	5.93906	4.61465	1.73509	8.00684
2	With	Fz	Pre	1.23819	2.66287	2.15061	1.10021	2.36612
2	Without	Fz	Post	1.16919	6.90329	5.90434	1.40114	8.27281
2	Without	Fz	Pre	1.33118	3.48017	2.61434	2.1405	5.596
3	With	Fz	Post	1.31193	3.67664	2.80246	1.50813	4.22648
3	With	Fz	Pre	1.13853	2.43428	2.13808	1.66102	3.55139
3	Without	Fz	Post	0.969819	5.83961	6.02134	1.10978	6.68236
3	Without	Fz	Pre	1.36138	2.51631	1.84835	2.00837	3.71217
4	With	Fz	Post	1.19777	4.65553	3.88683	1.47864	5.74723
4	With	Fz	Pre	1.24568	1.9746	1.58515	1.9784	3.13607
4	Without	Fz	Post	1.40993	2.72663	1.93388	2.01735	3.90131
4	Without	Fz	Pre	1.09948	1.26032	1.14629	1.41214	1.61872
5	With	Fz	Post	1.10048	3.40469	3.09381	1.3698	4.23789
5	With	Fz	Pre	1.14535	2.091	1.82564	1.52684	2.78747
5	Without	Fz	Post	1.37769	3.3899	2.46058	1.61624	3.97687
5	Without	Fz	Pre	1.21065	2.30542	1.90429	1.8312	3.48714
6	With	Fz	Post	2.39774	2.05696	0.857878	2.5623	2.19814
6	With	Fz	Pre	2.58698	1.94914	0.753443	4.23415	3.19019
6	Without	Fz	Post	1.09854	3.79476	3.45436	1.43673	4.96298
6	Without	Fz	Pre	1.22974	2.00606	1.63128	1.02321	1.66915
7	With	Fz	Post	0.861687	2.17698	2.52642	1.02372	2.58635
7	With	Fz	Pre	1.94387	3.01852	1.55284	1.19546	1.85636
7	Without	Fz	Post	1.20227	7.37522	6.13441	1.45284	8.91233
7	Without	Fz	Pre	0.985723	2.23525	2.26762	1.23342	2.79692
8	With	Fz	Post	1.47113	3.74928	2.54857	1.78074	4.53834
8	With	Fz	Pre	1.37817	2.54027	1.84321	1.62787	3.00051
8	Without	Fz	Post	1.23437	4.95493	4.01414	1.42552	5.72225
8	Without	Fz	Pre	1.32173	2.54065	1.92222	1.70083	3.26936
10	With	Fz	Post	1.12955	3.10644	2.75017	1.41951	3.9039
10	With	Fz	Pre	1.76272	2.57713	1.46202	2.66285	3.89313
10	Without	Fz	Post	1.1483	2.55553	2.22548	1.55763	3.46647
10	Without	Fz	Pre	1.11011	1.37655	1.24001	2.34863	2.91232
11	With	Fz	Post	1.6582	2.13581	1.28803	1.83328	2.36131
11	With	Fz	Pre	1.63402	2.17952	1.33384	2.01208	2.6838
11	Without	Fz	Post	1.59485	4.81456	3.01883	2.12285	6.40852
11	Without	Fz	Pre	0.993672	1.8292	1.84085	1.45941	2.68655
12	With	Fz	Post	1.34187	4.0018	2.98224	1.55938	4.65044
12	With	Fz	Pre	1.3655	3.42717	2.50983	1.50559	3.77877
12	Without	Fz	Post	1.54764	5.13189	3.31595	1.82377	6.04753
12	Without	Fz	Pre	1.54605	1.10791	0.716606	2.33338	1.67211
13	With	Fz	Post	1.87289	1.52627	0.814927	3.28676	2.67847
13	With	Fz	Pre	3.82664	0.65535	0.17126	7.13523	1.22198
13	Without	Fz	Post	2.11162	2.48622	1.1774	3.68434	4.33794
13	Without	Fz	Pre	3.95525	0.984166	0.248825	7.43533	1.85009
14	With	Fz	Post	1.19746	7.11125	5.93864	1.48074	8.79356
14	With	Fz	Pre	1.29873	2.44505	1.88264	1.56223	2.94112
14	Without	Fz	Post	1.34611	5.72105	4.25005	1.86706	7.93512
14	Without	Fz	Pre	2.21391	1.6028	0.723969	3.66879	2.65609
15	With	Fz	Post	1.3664	2.856	2.09017	1.60422	3.35308
15	With	Fz	Pre	1.06399	2.72785	2.56378	0.947515	2.42922
15	Without	Fz	Post	1.40076	4.65004	3.31965	1.50295	4.98926
15	Without	Fz	Pre	1.50136	4.67164	3.1116	1.96372	6.11032
16	With	Fz	Post	1.26292	7.07898	5.60523	1.2561	7.04074
16	With	Fz	Pre	2.25918	2.85058	1.26177	3.80457	4.8005
16	Without	Fz	Post	1.28544	4.8957	3.80857	1.36376	5.19396
16	Without	Fz	Pre	1.25329	1.73859	1.38722	1.91634	2.65838
17	With	Fz	Post	1.18197	4.32948	3.66294	1.12334	4.11472
17	With	Fz	Pre	1.12426	2.61725	2.32796	1.21433	2.8269
17	Without	Fz	Post	1.17111	2.72362	2.32568	1.19966	2.79001
17	Without	Fz	Pre	1.21672	3.11987	2.56417	1.77184	4.54329
18	With	Fz	Post	1.5184	4.90459	3.23011	1.73311	5.59813
18	With	Fz	Pre	1.91156	3.76391	1.96903	1.49108	2.93597
18	Without	Fz	Post	1.90844	3.97259	2.08159	1.8608	3.87341
18	Without	Fz	Pre	2.03567	3.07148	1.50883	1.91028	2.88229
19	With	Fz	Post	1.45093	3.80458	2.62217	1.5718	4.12152
19	With	Fz	Pre	2.32015	2.87163	1.23769	2.39861	2.96873
19	Without	Fz	Post	1.25229	5.48764	4.38208	1.40098	6.13922
19	Without	Fz	Pre	3.80299	2.83897	0.746512	4.54149	3.39028
20	With	Fz	Post	1.2463	2.7094	2.17396	1.64367	3.57329
20	With	Fz	Pre	1.19566	1.98978	1.66416	1.60748	2.67512
20	Without	Fz	Post	1.34781	4.98369	3.69762	1.68792	6.24128
20	Without	Fz	Pre	1.3742	1.99861	1.45438	1.90606	2.77212
21	With	Fz	Post	1.18184	4.67607	3.95659	1.33927	5.29893
21	With	Fz	Pre	1.25114	1.69231	1.35261	1.77499	2.40087
21	Without	Fz	Post	1.17455	6.18314	5.26425	1.2948	6.81618
21	Without	Fz	Pre	1.43471	2.41022	1.67994	1.61112	2.70659
