# Supplementary material for: Evaluation of the reduction in perceived and performance fatigability by functional compression tights during squat exercises via electromyography and electroencephalography analysis
Source: PLoS One. 2025 Sep 5;20(9):e0331778. doi: 10.1371/journal.pone.0331778 (PMC12412955; doi:10.1371/journal.pone.0331778)
Supplement: S3 Data — (XLSX) [file pone.0331778.s003.xlsx]

## Sheet: Sheet1
No	Condition	NRS
1	Without	8
2	Without	10
3	Without	10
4	Without	8
5	Without	6
6	Without	8
7	Without	8
9	Without	9
10	Without	10
11	Without	7
12	Without	10
13	Without	8
14	Without	10
15	Without	8
16	Without	9
17	Without	5
18	Without	8
19	Without	9
20	Without	5
21	Without	10
1	With	6
2	With	6
3	With	8
4	With	6
5	With	2
6	With	6
7	With	6
9	With	6
10	With	5
11	With	5
12	With	9
13	With	7
14	With	9
15	With	6
16	With	9
17	With	7
18	With	6
19	With	8
20	With	6
21	With	8
